# Supplementary material for: Systematic review: the relationship between sleep spindle activity with cognitive functions, positive and negative symptoms in psychosis
Source: Sleep Med X. 2020 Aug 29;2:100025. doi: 10.1016/j.sleepx.2020.100025 (PMC8041130; doi:10.1016/j.sleepx.2020.100025)
Supplement: Multimedia component 1 [file mmc3.zip]

Archive with 2 entries (2 files):
- sleepx_100025_coi_disclosure- CJH.pdf
- sleepx_100025_coi_disclosure.pdf
